# Supplementary material for: Activation of AMPA Receptors in the Lateral Habenula Produces Anxiolytic Effects in a Rat Model of Parkinson’s Disease
Source: Front Pharmacol. 2022 Jan 25;13:821975. doi: 10.3389/fphar.2022.821975 (PMC8822149; doi:10.3389/fphar.2022.821975)
Supplement: Supplementary file 1 [file DataSheet1.xlsx]

## Sheet: basic imformation
SNc coordinate：AP – 5.0 mm，L –2.0 mm，D 7.2mm
LHb coordinate：AP -3.7mm， L 0.8mm D 3.7 mm
BLA coordinate：AP -2.2mm， L 5.0mm D 7.2mm
SNc lesioned rats： weighing 230-250g
rats with guide cannula：weighing 250-280g
6-OHDA dose：8µg/4µl
apomorphine rats＞35 turns/5min
Glass microelectrodes：8-10MΩ
Glass microelectrodes filled with：1% Pontamine Sky Blue in 0.5 M sodium acetate
anaesthetized with urethane：1.3g/kg
anaesthetized with chloral hydrate anesthesia：400 mg/kg
behavior
		name	company	disposition	dose of electrophsiolohy in LHb	dose of behavior(low)	dose of behavior(middle)	dose of behavior(high)	full-name					sham
open field test		s-AMPA	TOCRSI	dissolved in NS	2.5ng/40nl	0.01875µg/0.3µl	0.0375µg/0.3µl	0.075µg/0.3µl	(S)-α-Amino-3-hydroxy-5-methyl-4-isoxazolepropionic acid					NS
sucrose preference
force swimming test		NBQX			66.67ng/40nl	0.25µg/0.3µl	0.5µg/0.3µl	1.0µg/0.3µl	2,3-Dioxo-6-nitro-1,2,3,4-tetrahydrobenzo[f]quinoxaline-7-sulfonamide disodium salt
Histology and immunohistochemistry		name	company	concentration		Secondary antibody		concentration
Primary antibody	TH	tyrosine hydroxylase	Abcam	1/1000 monoconal				1/1000
In vivo microdialysis
		guide cannula				intra-LHb injections
record in：BLA		AP :-2.2mm， L 5.0mm D 7.2mm							sham：NS
intra-injection in：LHb						AP : -4.0mm，L:0.6mm，D 4.6mm			s-AMPA:0.075µg/0.3µl NBQX：1.0µg/0.3µl

## Sheet: locomotor activity
open field test													open field test
	SNc sham					PD								SNc sham					PD
	NO.crossing					NO.crossing								NO.crossing					NO.crossing
	veh	s-AMPA			(NBQX)+（s-AMPA）	veh	s-AMPA			(NBQX)+（s-AMPA）				veh	NBQX				veh	NBQX
		0.01875ug	0.0375ug	0.075ug	0.075ug+1.0ug		0.01875ug	0.0375ug	0.075ug	0.075ug+1.0ug					0.25ug	0.5ug	1.0ug			0.25ug	0.5ug	1.0ug
1	65	110	90	68	70	29	12	35	15	50			1	54	35	97	67		40	52	34	14
2	77	78	81	91	81	66	56	60	34	31			2	77	73	88	84		71	99	39	10
3	122	101	79	60	91	10	33	71	51	40			3	101	58	44	43		10	12	70	23
4	51	80	95	94	101	32	40	56	48	54			4	51	70	34	67		32	17	21	24
5	108	76	76	91	40	88	28	32	12	23			5	111	68	119	67		56	21	19	21
6	92	66	66	110	91	51	70	61	43	51			6	92	50	90	77		51	32	51	36
7	53	110	90	91	98	42	10	16	70	21			7	45	89	84	35		30	16	51	26
8	94	110	81	77	99	29	79	11	12	29			8	94	116	87	56		11	64	16	55
9	88	78	35	89	81	20	53	41	71	78			9	78	144	31	119		20	51	22	41
10	95	70	71	101	79	31	33	50	45	31			10	98	90	51	66		21	40	32	58
11	80	33	56	110	81	10	28	31	38	60			11						12	33	45	65
12	77	88	99	55	89								12
n	12					11							N	10					11
crossing Mean	83.5	83.3333	76.5833	86.4167	83.4167	37.0909	40.1818	42.1818	39.9091	42.5455			crossing Mean	80.1	79.3	72.5	68.1		32.1818	39.7273	36.3636	33.9091
crossing SEM	6.05718	6.51378	5.18076	5.19682	4.77756	7.13437	6.68488	5.7947	6.26165	5.32808			crossing SEM	7.31885	10.1489	9.50468	7.30517		6.11677	7.79521	5.06732	5.60917
Statistical analyse	two-way ANOVA with Bonferroni t-test												Statistical analyses	two-way ANOVA with Bonferroni t-test
lesion	F(1,105) =127.536 P < 0.001												lesion	F(1,76) =56.196 P < 0.001
drug	F(4,105) =0.156 P =0.960												drug	F(3,76) =0.453 P =0.716
lesion x drug	F(4,105) =0.356 P =0.839												lesion x drug	F(3,76) =0.332 P =0.802
P	compare veh between sham and PD	P>0.05											P	compare veh between sham and PD	P>0.05
	vs.veh	0.01875ug	0.0375ug	0.075ug	0.075ug+1.0ug	vs.veh	0.01875ug	0.0375ug	0.075ug	0.075ug+1.0ug				vs.veh	0.25ug	0.5ug	1.0ug		vs.veh	0.25ug	0.5ug	1.0ug
	SNc sham	P>0.05	P>0.05	P>0.05	P>0.05	PD	P>0.05	P>0.05	P>0.05	P>0.05				SNc sham	P>0.05	P>0.05	P>0.05		PD	P>0.05	P>0.05	P>0.05
													open field test
open field test														SNc sham					PD
	SNc sham					PD								NO.rearing					NO.rearing
	NO.rearing					NO.rearing								veh	NBQX				veh	NBQX
	veh	s-AMPA			(NBQX)+（s-AMPA）	veh	s-AMPA			(NBQX)+（s-AMPA）					0.25ug	0.5ug	1.0ug			0.25ug	0.5ug	1.0ug
		0.01875ug	0.0375ug	0.075ug	0.075ug+1.0ug		0.01875ug	0.0375ug	0.075ug	0.075ug+1.0ug			1	5	6	13	10		3	3	8	10
1	9	17	18	8	21	14	6	12	4	14			2	18	18	16	12		5	10	9	12
2	18	6	6	15	16	1	14	6	7	7			3	5	7	3	6		2	1	6	13
3	5	6	9	22	12	2	5	18	4	2			4	31	21	30	23		15	8	2	5
4	21	9	29	9	22	2	4	9	17	17			5	16	11	9	10		2	13	5	2
5	16	30	5	39	7	3	3	2	12	3			6	8	4	14	21		4	6	7	11
6	18	23	21	24	16	9	15	7	7	13			7	26	10	15	8		8	11	9	5
7	19	16	24	21	7	18	14	6	6	2			8	18	17	2	22		10	8	6	2
8	20	23	16	4	7	1	10	21	9	12			9	10	7	24	11		8	9	4	11
9	10	13	25	23	15	8	3	5	12	25			10	15	31	12	10		4	10	12	12
10	11	19	21	10	33	4	6	7	11	10			11						3	2	11	4
11	21	17	12	16	9	7	5	10	5	13			12
12	22	10	10	12	11								N	10					11
n	12					11							crossing Mean	15.2	13.2	13.8	13.3		5.81818	7.36364	7.18182	7.90909
crossing Mean	15.8333	15.75	16.3333	16.9167	14.6667	6.27273	7.72727	9.36364	8.54545	10.7273			crossing SEM	2.72764	2.67416	2.69897	1.97231		1.21967	1.17761	0.902705	1.29653
crossing SEM	1.62757	2.1289	2.28411	2.75642	2.24058	1.6954	1.40189	1.71768	1.23114	2.11527			Statistical analyses	two-way ANOVA with Bonferroni t-test
Statistical analyse	two-way ANOVA with Bonferroni t-test												lesion	F(1,76) =25.357 P < 0.001
lesion	F(1,105) =33.994 P < 0.001												drug	F(3,76) =0.0101 P =0.999
drug	F(4,105) =0.310 P =0.871												lesion x drug	F(3,76)=0.438 P =0.726
lesion x drug	F(4,105) =0.568 P =0.687												P	compare veh between sham and PD	P>0.05
P	compare veh between sham and PD	P>0.05												vs.veh	0.25ug	0.5ug	1.0ug		vs.veh	0.25ug	0.5ug	1.0ug
	vs.veh	0.01875ug	0.0375ug	0.075ug	0.075ug+1.0ug	vs.veh	0.01875ug	0.0375ug	0.075ug	0.075ug+1.0ug				SNc sham	P>0.05	P>0.05	P>0.05		PD	P>0.05	P>0.05	P>0.05
	SNc sham	P>0.05	P>0.05	P>0.05	P>0.05	PD	P>0.05	P>0.05	P>0.05	P>0.05

## Sheet: behavior
open field test													open field test
	SNc sham					PD								sham					PD
	NO.time spent in center%					NO.time spent in center%								NO.time spent in center%					NO.time spent in center%
	veh	s-AMPA			(NBQX)+（s-AMPA）	veh	s-AMPA			(NBQX)+（s-AMPA）				veh	NBQX				veh	NBQX
		0.01875ug	0.0375ug	0.075ug	0.075ug+1.0ug		0.01875ug	0.0375ug	0.075ug	0.075ug+1.0ug					0.25ug	0.5ug	1.0ug			0.25ug	0.5ug	1.0ug
1	5.44444	4	9.66667	4	3.33333	1	5.66667	6.33333	9.33333	2.66667			1	5.44444	2.66667	2.66667	0.333333		3.12313	1.33333	0.333333	0.166667
2	6.8583	4	3	5.33333	6	3.33333	4.33333	5	10.6667	1.66667			2	8.8583	6.66667	6.66667	3.33333		3.33333	3	1	0.1897
3	7.52091	12	12.6667	4.66667	3	4	8.33333	9.66667	7	3			3	7.52091	5.66667	2	4.66667		4	2.66667	0.666667	0.666667
4	5.5873	3.66667	4.66667	12.6667	5	1	5	4	5.33333	1			4	4.5873	8.66667	1.66667	1.785		1	2	0.111121	0.333333
5	5.24586	4.66667	9	13	7.33333	2.12718	1.66667	6.25	14	4.33333			5	2.24586	2	1	1.33333		4	2	0.333333	1
6	7.6092	10	5.66667	13.3333	4.33333	1.66667	2.66667	15	3.33333	1.33333			6	7.6092	4	5.33333	0.333333		1.66667	2.66667	1.66667	1.03333
7	8.14504	3.33333	5.66667	14.6667	5	1.66667	2.66667	7.3654	4.66667	1.66667			7	8.14504	9.66667	6.66667	6		1.66667	3	0.0666667	0.666667
8	6.66667	1.66667	14	8.33333	5.33333	1.33333	8.33333	14.9874	11.3333	2.13			8	3.66667	2	4.33333	0.666667		3.33333	2	1	1.13333
9	8	4	5.66667	18.875	2.66667	1.2365	8	5.9632	18.574	3.33333			9	6.132	5.16667	7.66667	1		4.2365	2.70833	0.666667	0.233333
10	6	5.5	8	11.6874	2.33333	1.3698	3.33333	6.5241	16.398	2.43333			10	6	5.96	7.3698	1		3.3698	2.86667	1.06667	0.333333
11													11
12													12
n	10					10							N	10					11
crossing Mean	6.70777	5.28333	7.8	10.6562	4.43333	1.87335	5	8.10901	10.0639	2.35633			crossing Mean	6.02097	5.246	4.53698	2.04517		2.97294	2.42417	0.691112	0.575637
crossing SEM	0.345177	1.01229	1.12349	1.5467	0.506866	0.321114	0.795046	1.23851	1.62187	0.320906			crossing SEM	0.662731	0.838206	0.8045	0.620864		0.356703	0.175974	0.158714	0.118695
Statistical analyses	two-way ANOVA with Bonferroni t-test												Statistical analyses	two-way ANOVA with Bonferroni t-test
lesion	F(1,90) =5.566 P= 0.02												lesion	F(1,72) =52.752 P < 0.001
drug	F(4,90) =16.414 P<0.001												drug	F(3,72) =13.328 P < 0.001
lesion x drug	F(4,90) =2.115 P =0.085												lesion x drug	F(3,72) =1.644 P =0.187
P	compare veh between sham and PD	P>0.05											P	compare veh between sham and PD	P>0.05
	vs.veh	0.01875ug	0.0375ug	0.075ug	0.075ug+1.0ug	vs.veh	0.01875ug	0.0375ug	0.075ug	0.075ug+1.0ug				vs.veh	0.25ug	0.5ug	1.0ug		vs.veh	0.25ug	0.5ug	1.0ug
	SNc sham	P>0.05	P>0.05	0.026	P>0.05	PD	P>0.05	P<0.001	P<0.001	P>0.05				SNc sham	P>0.05	P>0.05	P<0.001		PD	P>0.05	0.008	0.012
EPM													EPM
	SNc sham					PD								sham					PD
	open arm times(%)					open arm times(%)								open arm times(%)					open arm times(%)
	veh	s-AMPA			(NBQX)+（s-AMPA）	veh	s-AMPA			(NBQX)+（s-AMPA）				veh	NBQX				veh	NBQX
		0.01875ug	0.0375ug	0.075ug	0.075ug+1.0ug		0.01875ug	0.0375ug	0.075ug	0.075ug+1.0ug					0.25ug	0.5ug	1.0ug			0.25ug	0.5ug	1.0ug
1	4.69314	2.26087	1.24752	10.004	9.78813	7.8125	6.87285	12.0408	24.1667	3.23194			1	4.69314	14.8148	8.29268	0.347222		5.57491	1.97849	1.02685	1.16667
2	3.44828	15.8779	12.5862	15.1759	11.7128	1.34572	20.9877	15.7459	15.2632	5.92305			2	3.44828	3.9823	10	3.37838		4.43548	6	1.76569	1.14286
3	17.2727	20	1.06283	19.7222	3.90123	2.17391	8.13008	3.44828	24.0491	11.9013			3	7.27273	6.77966	6.66667	1.86567		4.82759	1.5	1.45355	1.73973
4	6.66667	3.33333	9.90909	23.4921	11.9813	4.58716	13.2639	6.73152	13.6364	8.90129			4	16.6667	4.1958	9.73568	0.677966		6.73759	1.72294	1.65385	1.70111
5	3.43243	8.07018	10.7229	22.2619	20.8129	5.54795	4.8951	7.52688	6.27273	2.0293			5	12.4324	19.7398	3.65854	5.51724		3.43511	3.7037	1.06329	1.52688
6	9.37984	10.5128	19.7288	14.5545	1.89128	2.13043	2.77778	13.8062	16.7616	1.18914			6	19.3798	14.4404	6.12245	4.78261		2.67	3	0.705036	0.263158
7	15.2091	13.2841	12.4837	22.335	2.98192	5.70175	11.2319	10.1869	21.3514	2.90124			7	15.2091	3.50877	3.8664	6.71141		3.67347	6.16384	1.9685	1.44828
8	5.73914	16.7331	10.0404	21.2821	3.89239	1.13514	10.1695	16.5823	17.5978	5.98912			8	11.7391	13.0769	1.9403	5.55556		7.67	6.72646	1.77617	0.739726
9	16.9748	8.37696	13.0656	12.449	3.38129	3.77778	1.11524	20	14.0684	6.62939			9	16.9748	14.1698	15	2.60223		7.63457	9.09091	2.03846	1.04082
10	19.6462	1.63265	10.6294	26.8376	12.8912	2	3.3195	13.3699	26.7616	10.8912			10	11.6462	3.47211	17.1875	10		9.68	2.92857	1.44402	0.181818
11													11
12													12
n	10					10							N	10					10
crossing Mean	10.2462	10.0082	10.1476	18.8114	8.32345	3.62123	8.27635	11.9439	17.9929	5.9587			Mean	11.9462	9.81804	8.24702	4.14383		5.63387	4.28149	1.48954	1.0951
crossing SEM	2.01381	2.03208	1.74513	1.72232	1.93616	0.706079	1.88055	1.59277	1.95456	1.1725			SEM	1.70133	1.91285	1.55584	0.941355		0.709381	0.80965	0.138673	0.175018
Statistical analyses	two-way ANOVA with Bonferroni t-test												Statistical analyses	two-way ANOVA with Bonferroni t-test
lesion	F(1,90) =8.767 P = 0.004												lesion	F(1,72) =42.376 P < 0.001
drug	F(4,90) =8.497 P < 0.001												drug	F(3,72) =10.349 P < 0.001
lesion x drug	F(4,90)=2.330 P =0.06												lesion x drug	F(3,72) =0.990 P =0.403
P	compare veh between sham and PD	P<0.001											P	compare veh between sham and PD	P<0.001
	vs.veh	0.01875ug	0.0375ug	0.075ug	0.075ug+1.0ug	vs.veh	0.01875ug	0.0375ug	0.075ug	0.075ug+1.0ug				vs.veh	0.25ug	0.5ug	1.0ug		vs.veh	0.25ug	0.5ug	1.0ug
	SNc sham	P>0.05	P>0.05	P=0.002	P>0.05	PD	P>0.05	P=0.003	P=0.003	P>0.05				SNc sham	P=1.000	P=1.000	P<0.001		PD	P=1.000	P=0.024	P=0.045
EPM													EPM
														sham					PD
	SNc sham					PD								open arm entries(%)					open arm entries(%)
	open arm entries(%)					open arm entries(%)								veh	NBQX				veh	NBQX
	veh	s-AMPA			(NBQX)+（s-AMPA）	veh	s-AMPA			(NBQX)+（s-AMPA）					0.25ug	0.5ug	1.0ug			0.25ug	0.5ug	1.0ug
		0.01875ug	0.0375ug	0.075ug	0.075ug+1.0ug		0.01875ug	0.0375ug	0.075ug	0.075ug+1.0ug			1	4.69314	34.8148	8.29268	7.34722		5.57491	10.9785	1.02685	1.16667
1	24.6931	28.2609	15.2475	40.004	12.8129	7.8125	6.87285	12.0408	34.1667	11.9812			2	13.4483	3.9823	20	3.37838		4.43548	6	3.76569	1.14286
2	3.44828	15.8779	27.5862	35.1759	6.91032	3.34572	20.9877	15.7459	25.2632	19.0819			3	7.27273	6.77966	6.66667	11.8657		14.8276	7.5	1.81239	2.73973
3	17.2727	40	18.0628	39.7222	29.8192	12.1739	8.13008	33.4483	84.0491	4.01832			4	16.6667	4.1958	9.73568	8.67797		6.73759	10.7229	3.65385	1.70111
4	16.6667	23.3333	39.9091	53.4921	10.8129	4.58716	13.2639	16.7315	13.6364	3.30819			5	32.4324	29.7398	13.6585	5.51724		23.4351	3.7037	5.06329	2.52688
5	32.4324	28.0702	30.7229	42.2619	31.0824	20.5479	4.8951	37.5269	26.2727	11.7124			6	19.3798	14.4404	6.12245	4.78261		22.6234	3	3.70504	0.263158
6	19.3798	20.5128	19.7288	44.5545	15.7125	9.13043	2.77778	23.8062	16.7616	9.88192			7	15.2091	3.50877	13.8664	6.71141		13.6735	6.16384	1.9685	3.44828
7	15.2091	13.2841	42.4837	22.335	13.8129	5.70175	11.2319	40.1869	31.3514	3.09819			8	51.7391	3.07692	21.9403	5.55556		12.67	6.72646	5.77617	0.739726
8	51.7391	16.7331	17.0404	31.2821	44.9182	10.1351	10.1695	26.5823	67.5978	12.9892			9	16.9748	47.1698	25	10.6022		3.65	9.09091	2.03846	2.04082
9	16.9748	18.377	31.0656	42.449	17.1821	23.7778	1.11524	20	14.0684	19.8923			10	19.6462	23.4721	17.1875	10		14.68	8.92857	0.444015	1.18182
10	19.6462	18.6327	20.6294	46.8376	28.9185	12	3.3195	33.3699	36.7616	20.9781			11
11													12
12													N	10					10
n	10					10							Mean	19.7462	17.118	14.247	7.44383		12.2308	7.28149	2.92543	1.6951
crossing Mean	21.7462	22.3082	26.2476	39.8114	21.1982	10.9212	8.27635	25.9439	34.9929	11.6942			SEM	4.27425	5.00213	2.09848	0.875712		2.25446	0.855552	0.550201	0.312466
crossing SEM	4.05325	2.51382	3.05887	2.7319	3.76731	2.10539	1.88055	3.11084	7.36635	2.15035			Statistical analyses	two-way ANOVA with Bonferroni t-test
Statistical analyses	two-way ANOVA with Bonferroni t-test												lesion	F(1,72) =21.674 P < 0.001
lesion	F(1,90) =13.730 P < 0.001												drug	F(3,72) =6.997 P < 0.001
drug	F(4,90) =12.163 P < 0.001												lesion x drug	F(3,72) =0.445 P =0.722
lesion x drug	F(4,105)=1.295 P =0.278												P	compare veh between sham and PD	P<0.001
P	compare veh between sham and PD	P<0.001												vs.veh	0.25ug	0.5ug	1.0ug		vs.veh	0.25ug	0.5ug	1.0ug
	vs.veh	0.01875ug	0.0375ug	0.075ug	0.075ug+1.0ug	vs.veh	0.01875ug	0.0375ug	0.075ug	0.075ug+1.0ug				SNc sham	P=1.000	P=1.000	P=0.004		PD	P=1.000	P=0.004	P=0.042
	SNc sham	P>0.05	P>0.05	P=0.004	P>0.05	PD	P>0.05	P<0.001	P<0.001	P>0.05

## Sheet: TH
TH														TH
	SNc						VTA							SNc			VTA
	SNc sham			PD			SNc sham			PD					SNc sham	PD	SNc sham	PD
	veh	lesion	Percent(%)	veh	lesion	Percent(%)	veh	lesion	Percent(%)	veh	lesion	Percent(%)
1	313	287	8.30671	343	5	98.5423	132	127	3.78788	310	230	25.8065		1	8.30671	98.5423	3.78788	25.8065
2	128	119	7.03125	176	10	94.3182	192	183	4.6875	154	106	31.1688		2	7.03125	94.3182	4.6875	31.1688
3	201	199	0.995025	162	3	98.1481	113	109	3.53982	111	81	27.027		3	0.995025	98.1481	3.53982	27.027
4	118	111	5.9322	294	11	96.2585	193	179	7.25389	320	141	55.9375		4	5.9322	96.2585	7.25389	55.9375
5	154	145	5.84416	247	6	97.5709	304	292	3.94737	237	169	28.692		5	5.84416	97.5709	3.94737	28.692
6	144	129	10.4167	317	13	95.8991	158	156	1.26582	317	212	33.123		6	10.4167	95.8991	1.26582	33.123
7	132	128	3.0303	107	2	98.1308	293	288	1.70648	238	116	51.2605		7	3.0303	98.1308	1.70648	51.2605
8	112	110	1.78571	217	2	99.0783	282	268	4.96454	110	108	1.81818		8	1.78571	99.0783	4.96454	1.81818
9	142	130	8.4507	106	11	89.6226	210	195	7.14286	126	121	3.96825		9	8.4507	89.6226	7.14286	3.96825
10	107	98	8.41121	281	12	95.7295	208	197	5.28846	199	111	44.2211		10	8.41121	95.7295	5.28846	44.2211
11	112	103	8.03571	139	20	85.6115	239	192	19.6653	173	102	41.0405		11	8.03571	85.6115	19.6653	41.0405
12	211	210	0.473934	218	11	94.9541	200	196	2	132	117	11.3636		12	0.473934	94.9541	2	11.3636
13	100	96	4	176	10	94.3182	102	98	3.92157	142	90	36.6197		13	4	94.3182	3.92157	36.6197
14	108	99	8.33333	182	5	97.2527	152	144	5.26316	110	101	8.18182		14	8.33333	97.2527	5.26316	8.18182
15	121	112	7.43802	264	6	97.7273	133	111	16.5414	201	191	4.97512		15	7.43802	97.7273	16.5414	4.97512
16	130	107	17.6923	318	23	92.7673	118	109	7.62712	336	122	63.6905		16	17.6923	92.7673	7.62712	63.6905
17	119	108	9.2437	181	49	72.9282	129	107	17.0543	310	201	35.1613		17	9.2437	72.9282	17.0543	35.1613
18	201	200	0.497512	98	20	79.5918	123	108	12.1951	286	186	34.965		18	0.497512	79.5918	12.1951	34.965
19	181	171	5.52486	301	10	96.6777	220	217	1.36364	301	189	37.2093		19	5.52486	96.6777	1.36364	37.2093
20	118	104	11.8644	118	10	91.5254	210	195	7.14286	290	197	32.069		20	11.8644	91.5254	7.14286	32.069
21	190	188	1.05263	188	19	89.8936	171	161	5.84795	196	179	8.67347		21	1.05263	89.8936	5.84795	8.67347
22	134	111	17.1642	219	38	82.6484	185	175	5.40541	187	151	19.2513		22	17.1642	82.6484	5.40541	19.2513
23	167	151	9.58084	220	47	78.6364	291	281	3.43643	259	112	56.7568		23	9.58084	78.6364	3.43643	56.7568
24	129	111	13.9535				301	191	36.5449					24	13.9535		36.5449
Mean	148.833	138.625	7.29412	211.826	14.913	92.0796	194.125	178.292	6.56734	219.348	144.913	30.1296		25
SEM	9.81551	9.71778	0.98236	15.3922	2.75617	1.52944	13.1364	12.1785	1.60824	16.3208	9.30827	3.7146		Mean	7.00458	92.0796	6.56734	30.1296
n	24			23			24			23				SEM	0.980457	1.52944	1.05808	3.7146
Statistical analyses	paired t test			paired t test			paired t test			paired t test				n	24	23	23	23
t	0.739			12.593			0.884			3.962				Statistical analyses	paired t test		paired t test
df	46			44			44			44				df	45		45
P	0.464			<0.001			0.381			<0.001				t	-44.853		-5.594
														P	<0.001		<0.001
DA level in ipsilateral striatum（n/ng）
	SNc sham	PD
1	10452.9	122.194
2	7923	84.5651
3	8184.87	618.972
4	6167.82	165.05
5	10217.1	227.362
6	10303.5	100.203
7	5353.47	86.2345
8	3419.78	210.094
9	11489.1	44.1238
10	7891.56	490.906
11	7762.73	216.842
12	8193.36	180.109
13	12078.1	1093.51
14	9404.03	228.064
15	12091.5	204.495
16	11297.7	338.294
17	9983.11	506.725
18	11037.8	58.4772
19	5108.71	83.3333
20	2781.82	100
21	1333.81	661.551
22	1703.19	179.964
23	2717.89	100.038
24	9914.81	560.006
25	1150.81	220.012
26	4491.19	36.3512
27	5001.89	130.718
28	2917.91	220.912
n	28	28
Mean	7156.19	259.611
SEM	675.166	45.5921
Analysis method	independent Student's t test
t value	t=10.191
Degrees of freedom	52
P	<0.001

## Sheet: vivo microdialysis
						Effects of intra-LHb injection of s-AMPA (0.0375ug/0.3ul) on the levels of extracellular DA in the ipsilateral BLA of SNc sham																							Effects of intra-LHb injection of NBQX (0.5ug/0.3ul) on the levels of extracellular DA in the ipsilateral BLA of SNc sham
						Value（nmol/l）	Prior to injection				s-AMPA(0.0375µg/0.3µl)						Percentage (%)	Prior to injection				s-AMPA(0.0375µg/0.3µl)							Value（nmol/l）	Prior to injection				NBQX(0.5µg/0.3µl)						Percentage (%)	Prior to injection				NBQX(0.5µg/0.3µl)
							1st10min	2nd10min	3rd10min	mean	1st10min	2nd10min	3rd10min	4th10min	5th10min	6th10min		1st10min	2nd10min	3rd10min	mean	1st10min	2nd10min	3rd10min	4th10min	5th10min	6th10min			1st10min	2nd10min	3rd10min	mean	1st10min	2nd10min	3rd10min	4th10min	5th10min	6th10min		1st10min	2nd10min	3rd10min	mean	1st10min	2nd10min	3rd10min	4th10min	5th10min
						1	120.012	180.018	30.003	110.011	200.06	180.018	60.006	30.003	20.021	90.009	1	109.091	163.636	27.2727	100	181.855	163.636	54.5455	27.2727	18.1991	81.8182		1	119.976	59.988	119.976	99.98	59.988	109.988	109.988	49.916	79.964	39.952	1	120	60	120	100	60	110.01	110.01	49.926	79.98
						2	133.333	66.6667	133.333	111.111	166.667	133.333	166.667	66.6667	66.6667	200	2	120	60	120	100	150	120	150	60	60	180		2	39.1287	104.343	156.515	99.9957	91.3004	93.0429	66.0858	39.1287	39.1287	63.0429	2	39.1304	104.348	156.522	100	91.3043	93.047	66.0887	39.1304	39.1304
						3	300	200	200	233.333	200	100	200	100	100	200	3	128.571	85.7143	85.7143	100	85.7143	42.8571	85.7143	42.8571	42.8571	85.7143		3	65.8521	51.2183	117.07	78.0469	14.6338	24.6338	21.9507	21.9507	21.9507	37.3169	3	84.375	65.625	150	100	18.75	31.5628	28.125	28.125	28.125
						4	13.3333	66.6667	133.333	71.1111	126.667	33.3333	60	66.6667	133.333	133.333	4	18.75	93.75	187.5	100	178.125	46.875	84.375	93.75	187.5	187.5		4	150.038	75.0188	75.0188	100.025	25.0563	75.0188	150.038	150.038	75.0188	150.038	4	150	75	75	100	25.05	75	150	150	75
						5	74.9906	74.9906	149.981	99.9875	224.972	237.458	112.486	149.944	37.4953	74.9906	5	75	75	150	100	225	237.487	112.5	149.962	37.5	75		5	187.477	74.9906	37.4953	99.9875	14.9906	112.486	37.4953	37.4953	74.9906	77.4953	5	187.5	75	37.5	100	14.9925	112.5	37.5	37.5	75
						6	50	150	50	83.3333	350	250	250	50	50	50	6	60	180	60	100	420	300	300	60	60	60		6	119.976	59.988	119.976	99.98	29.988	79.964	119.976	199.88	119.976	59.988	6	120	60	120	100	29.994	79.98	120	199.92	120
						7	166.667	66.6667	66.6667	100	333.333	333.333	66.6667	233.333	133.333	200	7	166.667	66.6667	66.6667	100	333.333	333.333	66.6667	233.333	133.333	200		7	100	150	50	100	25	25	50	50	50	100	7	100	150	50	100	25	25	50	50	50
						8	149.925	149.925	149.925	149.925	249.775	299.85	299.85	149.925	199.7	149.925	8	100	100	100	100	166.6	200	200	100	133.2	100		8											8
						9											9												9											9
																													10											10
							Statistical analysis											Statistical analysis												Statistical analysis											Statistical analysis
							Prior to injection				s-AMPA(0.0375µg/0.3µl)							Prior to injection				s-AMPA(0.0375µg/0.3µl)								Prior to injection				NBQX(0.5µg/0.3µl)							Prior to injection				NBQX(0.5µg/0.3µl)
							1st10min	2nd10min	3rd10min	mean	1st10min	2nd10min	3rd10min	4th10min	5th10min	6th10min		1st10min	2nd10min	3rd10min	mean	1st10min	2nd10min	3rd10min	4th10min	5th10min	6th10min			1st10min	2nd10min	3rd10min	mean	1st10min	2nd10min	3rd10min	4th10min	5th10min	6th10min		1st10min	2nd10min	3rd10min	mean	1st10min	2nd10min	3rd10min	4th10min	5th10min
						N	8										N	8											N	7										N	7
						Mean	126.033	119.367	114.155	119.852	231.434	195.916	151.959	105.817	92.5687	137.282	Mean	97.2599	103.096	99.6442	100	217.578	180.524	131.725	95.897	84.0737	121.254		Mean	111.778	82.221	96.5788	96.8593	37.2796	74.3048	79.3619	78.344	65.8613	75.4047	Mean	114.429	84.2818	101.289	100	37.8701	75.3	80.2462	79.2288	66.7479
						SEM	30.9561	19.9793	20.7539	18.1529	27.374	36.3856	32.6652	23.9478	21.3956	21.4264	SEM	16.0968	15.7844	18.3029	2.6856e-15	38.2229	38.2688	29.347	23.8795	21.088	20.3549		SEM	18.8062	13.036	16.3535	3.13541	10.687	13.8124	18.0408	25.778	12.1389	14.8624	SEM	17.8939	12.3646	17.9379	2.19278e-15	10.4948	13.2455	17.5872	25.4711	11.6313
						Effects of intra-LHb injection of s-AMPA (0.0375ug/0.3ul) on the levels of extracellular DA in the ipsilateral BLA of PD																							Effects of intra-LHb injection of NBQX (0.5ug/0.3ul) on the levels of extracellular DA in the ipsilateral BLA of PD
						Value（nmol/l）	Prior to injection				s-AMPA(0.0375µg/0.3µl)						Percentage (%)	Prior to injection				s-AMPA(0.0375µg/0.3µl)							Value（nmol/l）	Prior to injection				NBQX(0.5µg/0.3µl)						Percentage (%)	Prior to injection				NBQX(0.5µg/0.3µl)
							1st10min	2nd10min	3rd10min	mean	1st10min	2nd10min	3rd10min	4th10min	5th10min	6th10min		1st10min	2nd10min	3rd10min	mean	1st10min	2nd10min	3rd10min	4th10min	5th10min	6th10min			1st10min	2nd10min	3rd10min	mean	1st10min	2nd10min	3rd10min	4th10min	5th10min	6th10min		1st10min	2nd10min	3rd10min	mean	1st10min	2nd10min	3rd10min	4th10min	5th10min
						1	180.018	30.003	90.009	100.01	480.048	160.006	130.003	210.021	120.012	90.009	1	180	30	90	100	480	159.99	129.99	210	120	90		1	50	175	75	100	25	75	75	75	75	75	1	50	175	75	100	25	75	75	75	75
						2	120	80	100	100	260	180	160	160	240	20	2	120	80	100	100	260	180	160	160	240	20		2	145.71	34.2847	119.997	99.9971	9.99829	8.57118	102.854	37.1424	88.5712	37.1424	2	145.714	34.2857	120	100	9.99857	8.57143	102.857	37.1434	88.5737
						3	133.333	33.3333	133.333	100	333.333	333.333	133.333	33.3333	33.3333	33.3333	3	133.333	33.3333	133.333	100	333.333	333.333	133.333	33.3333	33.3333	33.3333		3	100	100	100	100	25	50	25	25	50	75	3	100	100	100	100	25	50	25	25	50
						4	59.988	239.952	59.988	119.976	159.988	139.976	179.976	59.988	179.964	119.976	4	50	200	50	100	133.35	116.67	150.01	50	150	100		4	50	150	100	100	50	50	50	150	150	150	4	50	150	100	100	50	50	50	150	150
						5	25	250	25	100	275	275	250	25	100	25	5	25	250	25	100	275	275	250	25	100	25		5	66.6667	133.333	100	100	33.3333	33.3333	33.3333	33.3333	33.3333	100	5	66.6667	133.333	100	100	33.3333	33.3333	33.3333	33.3333	33.3333
						6	85.7265	42.8633	171.453	100.014	171.453	214.359	185.727	42.8633	128.59	171.453	6	85.7143	42.8571	171.429	100	171.429	214.329	185.7	42.8571	128.571	171.429		6	46.1574	46.1574	107.708	66.6744	38.4722	61.5509	23.0787	23.787	25.3935	26.1574	6	69.2281	69.2281	161.544	100	57.7016	92.3157	34.6141	35.6764	38.0858
						7	74.9906	37.4953	187.477	99.9875	137.495	142.486	149.981	74.9906	74.9906	112.486	7	75	37.5	187.5	100	137.512	142.504	150	75	75	112.5		7	119.976	59.988	119.976	99.98	19.988	29.964	119.976	119.976	59.928	59.988	7	120	60	120	100	19.992	29.97	120	120	59.94
						8	171.453	42.8633	85.7265	100.014	285.727	285.727	271.453	385.769	85.7265	85.7265	8	171.429	42.8571	85.7143	100	285.686	285.686	271.414	385.714	85.7143	85.7143		8											8
						9											9												9											9
																	10												10											10
						Statistical analysis											Statistical analysis												Statistical analysis											Statistical analysis
							Prior to injection				s-AMPA(0.0375µg/0.3µl)							Prior to injection				s-AMPA(0.0375µg/0.3µl)								Prior to injection				NBQX(0.5µg/0.3µl)							Prior to injection				NBQX(0.5µg/0.3µl)
							1st10min	2nd10min	3rd10min	mean	1st10min	2nd10min	3rd10min	4th10min	5th10min	6th10min		1st10min	2nd10min	3rd10min	mean	1st10min	2nd10min	3rd10min	4th10min	5th10min	6th10min			1st10min	2nd10min	3rd10min	mean	1st10min	2nd10min	3rd10min	4th10min	5th10min	6th10min		1st10min	2nd10min	3rd10min	mean	1st10min	2nd10min	3rd10min	4th10min	5th10min
						N	8										N	8											N	7										N	7
						（Mean）	106.314	94.5638	106.623	102.5	262.881	216.361	182.559	123.996	120.327	82.248	（Mean）	105.06	89.5685	105.372	100	259.539	213.439	178.806	122.738	116.577	79.747		（Mean）	82.6443	99.8234	103.24	95.2359	28.8274	44.0599	61.3203	66.3198	68.8894	74.7554	（Mean）	85.9442	103.121	110.935	100	31.5751	48.4558	62.9721	68.0219	70.7047
						SEM	19.252	33.2819	19.3867	2.49654	39.5216	25.9556	18.5273	43.9811	22.8271	18.8568	SEM	19.7133	30.417	19.8511	1.89901e-15	40.872	27.3064	18.9717	44.251	21.7089	18.2983		SEM	13.1867	18.285	5.1096	4.19816	4.35374	7.33712	12.9427	16.8943	14.0085	13.8067	SEM	12.2964	17.2311	9.00169	0	5.62952	9.42242	12.3831	16.4005	13.3546
																	Statistical analysis of percentage																							Statistical analysis of percentage
																	Anlysis method	Two Way Repeated Measures ANOVA followed by Bonferroni’s test																						Anlysis method	Two Way Repeated Measures ANOVA followed by Bonferroni’s test
																	Statistics			group		F(1,42)=0.807 P=0.399																		Statistics			group		F(1,36)=1.247 P=0.307
																				time		F(6,42)=10.644 P<0.001																					time		F(6,36)=4.882 P<0.001
																				group × time		F(6,42)=0.639 P=0.699																					group × time		F(6,36)=0.376 P=0.889
																				SNc Sham（vs.control）		0.011	＞0.05	＞0.05	＞0.05	＞0.05	＞0.05																SNc Sham（vs.control）		0.005	＞0.05	＞0.05	＞0.05	＞0.05
																				PD（vs.control）		0.001	0.016	＞0.05	＞0.05	＞0.05	＞0.05																PD（vs.control）		0.002	0.029	＞0.05	＞0.05	＞0.05
						Effects of intra-LHb injection of s-AMPA (0.0375ug/0.3ul) on the levels of extracellular 5-HT in the ipsilateral BLA of SNc sham																							Effects of intra-LHb injection of NBQX (0.5ug/0.3ul) on the levels of extracellular 5-HT in the ipsilateral BLA of SNc sham
						Value（nmol/l）	Prior to injection				s-AMPA(0.0375µg/0.3µl)						Percentage (%)	Prior to injection				s-AMPA(0.0375µg/0.3µl)							Value（nmol/l）	Prior to injection				NBQX(0.5µg/0.3µl)						Percentage (%)	Prior to injection				NBQX(0.5µg/0.3µl)
							1st10min	2nd10min	3rd10min	mean	1st10min	2nd10min	3rd10min	4th10min	5th10min	6th10min		1st10min	2nd10min	3rd10min	mean	1st10min	2nd10min	3rd10min	4th10min	5th10min	6th10min			1st10min	2nd10min	3rd10min	mean	1st10min	2nd10min	3rd10min	4th10min	5th10min	6th10min		1st10min	2nd10min	3rd10min	mean	1st10min	2nd10min	3rd10min	4th10min	5th10min
						1	150	100	50	100	150	150	100	50	150	150	1	150	100	50	100	150	150	100	50	150	150		1	163.636	81.8182	54.5455	100	36.3636	13.6364	40.9091	40.9091	77.2727	24.5455	1	163.636	81.8182	54.5455	100	36.3636	13.6364	40.9091	40.9091	77.2727
						2	128.59	85.7265	85.7265	100.014	342.906	214.316	300.043	85.7265	128.59	128.59	2	128.571	85.7143	85.7143	100	342.857	214.286	300	85.7143	128.571	128.571		2	203.846	40.3846	55.7692	100	12.6923	51.1538	98.4615	90.7692	166.538	93.8462	2	203.846	40.3846	55.7692	100	12.6923	51.1538	98.4615	90.7692	166.538
						3	42.8633	128.59	128.59	100.014	185.727	122.863	128.59	42.8633	42.8633	171.453	3	42.8571	128.571	128.571	100	185.7	122.846	128.571	42.8571	42.8571	171.429		3	24.5122	4.26829	11.2195	13.3333	14.2683	25.8293	10.9756	10.2195	10.9756	21.2195	3	183.841	32.0122	84.1463	100	107.012	193.72	82.3171	76.6463	82.3171
						4	210.021	30.003	60.006	100.01	330.003	160.006	180.018	240.024	30.003	50.015	4	210	30	60	100	329.97	159.99	180	240	30	50.01		4	37.5004	153.411	109.092	100.001	18.8648	75.0009	95.4556	88.6374	102.274	98.8648	4	37.5	153.409	109.091	100	18.8645	75	95.4545	88.6364	102.273
						5	100	300.3	300.3	233.534	300.3	900.901	300.3	300.3	300.3	303.604	5	42.8204	128.59	128.59	100	128.59	385.769	128.59	128.59	128.59	130.004		5	148.477	84.7716	66.7513	100	27.3604	53.5533	43.1472	53.2995	66.0406	61.1675	5	148.477	84.7716	66.7513	100	27.3604	53.5533	43.1472	53.2995	66.0406
						6	100	100	100	100	100	100	200	300	100	100	6	100	100	100	100	100	100	200	300	100	100		6	28.5622	149.989	21.427	66.6595	11.427	42.8541	85.7082	21.427	107.135	21.427	6	42.848	225.008	32.144	100	17.1424	64.288	128.576	32.144	160.72
						7	85.7265	42.8633	171.453	100.014	85.7265	85.7265	85.7265	42.8633	128.59	71.4531	7	85.7143	42.8571	171.429	100	85.7143	85.7143	85.7143	42.8571	128.571	71.4429		7	63.1612	189.484	47.3709	100.005	78.9515	31.5806	15.7903	15.7903	126.322	15.7903	7	63.1579	189.474	47.3684	100	78.9474	31.5789	15.7895	15.7895	126.316
						8	59.988	119.976	119.976	99.98	559.988	239.952	59.988	239.952	59.988	59.988	8	60	120	120	100	560.1	240	60	240	60	60		8											8
						9											9												9											9
																													10											10
							Statistical analysis											Statistical analysis												Statistical analysis											Statistical analysis
							Prior to injection				s-AMPA(0.0375µg/0.3µl)							Prior to injection				s-AMPA(0.0375µg/0.3µl)								Prior to injection				NBQX(0.5µg/0.3µl)							Prior to injection				NBQX(0.5µg/0.3µl)
							1st10min	2nd10min	3rd10min	mean	1st10min	2nd10min	3rd10min	4th10min	5th10min	6th10min		1st10min	2nd10min	3rd10min	mean	1st10min	2nd10min	3rd10min	4th10min	5th10min	6th10min			1st10min	2nd10min	3rd10min	mean	1st10min	2nd10min	3rd10min	4th10min	5th10min	6th10min		1st10min	2nd10min	3rd10min	mean	1st10min	2nd10min	3rd10min	4th10min	5th10min
						N	8										N	8											N	7										N	7
						Mean	109.649	113.432	127.006	116.696	256.831	246.721	169.333	162.716	117.542	129.388	Mean	102.495	91.9666	105.538	100	235.366	182.326	147.859	141.252	96.0737	107.682		Mean	95.6708	100.589	52.3108	82.857	28.5611	41.944	55.7782	45.8646	93.7941	48.123	Mean	120.472	115.268	64.2594	100	42.6261	68.99	72.0936	56.8849	111.64
						SEM	17.7042	27.6776	26.6996	15.7365	52.9897	89.8596	31.0416	39.2549	28.6075	27.5688	SEM	19.3978	12.5273	13.33	5.93808e-15	54.6026	32.5942	25.6699	34.6497	15.219	14.7793		SEM	28.0805	25.1839	12.0676	12.5029	9.05698	7.6867	14.0398	12.6284	18.5818	13.6916	SEM	26.641	28.2809	9.62971	2.19278e-15	13.6688	22.1659	15.0525	11.0366	15.3111
						Effects of intra-LHb injection of s-AMPA (0.0375ug/0.3ul) on the levels of extracellular 5-HT in the ipsilateral BLA of PD																							Effects of intra-LHb injection of NBQX (0.5ug/0.3ul) on the levels of extracellular 5-HT in the ipsilateral BLA of PD
						Value（nmol/l）	Prior to injection				s-AMPA(0.0375µg/0.3µl)						Percentage (%)	Prior to injection				s-AMPA(0.0375µg/0.3µl)							Value（nmol/l）	Prior to injection				NBQX(0.5µg/0.3µl)						Percentage (%)	Prior to injection				NBQX(0.5µg/0.3µl)
							1st10min	2nd10min	3rd10min	mean	1st10min	2nd10min	3rd10min	4th10min	5th10min	6th10min		1st10min	2nd10min	3rd10min	mean	1st10min	2nd10min	3rd10min	4th10min	5th10min	6th10min			1st10min	2nd10min	3rd10min	mean	1st10min	2nd10min	3rd10min	4th10min	5th10min	6th10min		1st10min	2nd10min	3rd10min	mean	1st10min	2nd10min	3rd10min	4th10min	5th10min
						1	85.7265	171.453	42.8633	100.014	442.863	242.863	128.59	85.7265	42.8633	42.8633	1	85.7143	171.429	42.8571	100	442.8	242.829	128.571	85.7143	42.8571	42.8571		1	161.551	46.1574	92.3148	100.008	23.0787	14.6296	69.2361	84.6527	230.787	138.472	1	161.538	46.1538	92.3077	100	23.0769	14.6285	69.2308	84.6462	230.769
						2	94.7418	63.1612	142.113	100.005	126.322	194.742	91.5806	110.532	115.79	31.5806	2	94.7368	63.1579	142.105	100	126.316	194.732	91.5758	110.526	115.784	31.5789		2	138.472	69.2361	92.3148	100.008	92.3148	61.5509	61.5509	153.889	23.0787	115.393	2	138.462	69.2308	92.3077	100	92.3077	61.5462	61.5462	153.877	23.0769
						3	60.006	60.006	180.018	100.01	360.006	150.015	160.006	130.003	90.009	160.006	3	60	60	180	100	359.97	150	159.99	129.99	90	159.99		3	166.667	66.6667	133.333	122.222	66.6667	33.3333	66.6667	100	66.6667	33.3333	3	136.364	54.5455	109.091	100	54.5455	27.2727	54.5455	81.8182	54.5455
						4	141.168	70.5841	88.2301	99.9941	188.23	177.646	70.5841	135.292	55.8761	92.9381	4	141.176	70.5882	88.2353	100	188.241	177.656	70.5882	135.3	55.8794	92.9435		4	179.964	59.988	59.988	99.98	19.916	59.988	19.976	119.916	79.844	59.988	4	180	60	60	100	19.92	60	19.98	119.94	79.86
						5	120.012	90.009	90.009	100.01	190.003	190.009	120.012	160.006	30.003	80.018	5	120	90	90	100	189.984	189.99	120	159.99	30	80.01		5	179.964	59.988	59.988	99.98	39.952	29.94	59.988	79.856	179.964	59.988	5	180	60	60	100	39.96	29.946	60	79.872	180
						6	33.3333	66.6667	100	66.6667	333.333	333.333	233.333	33.3333	33.3333	33.3333	6	50	100	150	100	500	500	350	50	50	50		6	262.516	18.7512	18.7512	100.006	18.7512	18.7512	37.5023	37.5023	18.7512	88.7512	6	262.5	18.75	18.75	100	18.75	18.75	37.5	37.5	18.75
						7	33.3333	200	66.6667	100	166.667	433.333	433.333	33.3333	33.3333	66.6667	7	33.3333	200	66.6667	100	166.667	433.333	433.333	33.3333	33.3333	66.6667		7	150.038	75.0188	75.0188	100.025	10.15	6.16879	75.0188	55.1313	75.0188	100.075	7	150	75	75	100	10.1475	6.16725	75	55.1175	75
						8	33.3333	211.111	55.5556	100	111.111	111.111	111.111	33.3333	33.3333	44.4444	8	33.3333	211.111	55.5556	100	111.111	111.111	111.111	33.3333	33.3333	44.4444		8											8
						9											9												9											9
																													10											10
							Statistical analysis											Statistical analysis												Statistical analysis											Statistical analysis
							Prior to injection				s-AMPA(0.0375µg/0.3µl)							Prior to injection				s-AMPA(0.0375µg/0.3µl)								Prior to injection				NBQX(0.5µg/0.3µl)							Prior to injection				NBQX(0.5µg/0.3µl)
							1st10min	2nd10min	3rd10min	mean	1st10min	2nd10min	3rd10min	4th10min	5th10min	6th10min		1st10min	2nd10min	3rd10min	mean	1st10min	2nd10min	3rd10min	4th10min	5th10min	6th10min			1st10min	2nd10min	3rd10min	mean	1st10min	2nd10min	3rd10min	4th10min	5th10min	6th10min		1st10min	2nd10min	3rd10min	mean	1st10min	2nd10min	3rd10min	4th10min	5th10min
						N	8										N	8											N	7										N	7
						Mean	75.2068	116.624	95.6819	95.8375	239.817	229.132	168.569	90.195	54.3177	68.9813	Mean	77.2868	120.786	101.927	100	260.636	249.956	183.146	92.2734	56.3984	71.0613		Mean	177.025	56.5437	75.9584	103.176	38.6899	32.0517	55.7055	90.1353	96.3015	85.143	Mean	172.695	54.8114	72.4938	100	36.9582	31.1872	53.9718	87.5387	94.5717
						SEM	14.8456	23.2507	16.1558	4.16727	43.1688	37.392	41.652	18.2372	11.2588	15.2013	SEM	14.1352	22.3262	17.5424	3.28917e-15	53.4203	49.5231	47.0902	17.4082	10.89	14.6342		SEM	15.3432	7.1793	13.4612	3.17445	11.4103	8.17531	7.45891	14.7841	30.1044	13.7537	SEM	16.4049	6.9775	11.2667	2.19278e-15	10.818	8.19928	7.23059	14.724	30.4372
																	Statistical analysis of percentage																							Statistical analysis of percentage
																	Anlysis method	Two Way Repeated Measures ANOVA followed by Bonferroni’s test																						Anlysis method	Two Way Repeated Measures ANOVA followed by Bonferroni’s test
																	Statistics			group		F(1,42)=0.000236 P=0.988																		Statistics			group		F(1,36)=0.134 P=0.727
																				time		F(6,42)=13.182 P<0.001																					time		F(6,36)=7.799 P<0.001
																				group × time		F(6,42)=0.721 P=0.635																					group × time		F(6,36)=1.017 P=0.430
																				SNc Sham（vs.control）		0.002	＞0.05	＞0.05	＞0.05	＞0.05	＞0.05																SNc Sham（vs.control）		0.032	＞0.05	＞0.05	＞0.05	＞0.05
																				PD（vs.control）		0.004	0.008	＞0.05	＞0.05	＞0.05	＞0.05																PD（vs.control）		0.006	0.014	＞0.05	＞0.05	＞0.05
																			99.6442	18.3029
																			100	2.6856e-15
																			217.578	38.2229
																			180.524	38.2688
																			131.725	29.347
																			95.897	23.8795
																			84.0737	21.088
																			121.254	20.3549
[truncated: 1 more columns]

## Sheet: basic 
	The levels of monoamines in the BLA
	NA（nM）		DA（nM）		5-HT（nM）
	SNc Sham	PD	SNc Sham	PD	SNc Sham	PD
1	8.02431	0.997823	12.9542	2.01839	4.92034	3.10239
2	10.7132	2.19829	13.8265	2.29102	3.09123	2.11293
3	8.18831	0.887138	55.8133	10.9813	2.29231	3.38219
4	3.37931	4.12903	29.9123	5.58193	1.19032	2.29189
5	1.89812	2.9321	31.8182	4.2891	2.10214	3.01813
6	0.988129	3.3291	28.0812	3.1792	6.09128	5.08129
7	1.7691	2.9912	40.1253	1.18392	3.32139	3.3991
8	2.01819	5.98194	7.91746	2.28129	3.11991	1.98129
9	0.891235	4.01329	19.7182	3.23949	6.01893	5.9132
10
11
12
13	9	9	9	9	9	9
Mean+SEM	4.208±1.240	3.051±0.532	26.686±5.031	3.893±0.987	3.363±0.445	3.571±0.579
Statistical analyses	Independent Student's t test
df	16		16		16
t	0.857		4.446		0.285
P	0.404		0.001		0.78
